# Supplementary material for: Insulin-like Growth Factor 2 (IGF-2) Potentiates BMP-9-Induced Osteogenic Differentiation and Bone Formation
Source: J Bone Miner Res. 2010 May 17;25(11):2447–59. doi: 10.1002/jbmr.133 (PMC3179288; doi:10.1002/jbmr.133)
Supplement: Supplementary file 1 [file jbmr0025-2447-SD1.xls]

## Sheet: Suppl Table 1
Supplemental Table 1. List of PCR Primers
Gene	Species	Use	Forward	Reverse
IGF2	human	cloning	cgcggatccaccaccatgggaatcccaatggggaagtcg	cccaagctttcacttccgattgctggccatctctg
IGFBP3	human	cloning	cgcggatccaccaccatgggaatgcagcgggcgcgacccacgctctgg	cccaagcttctacttgctctgcatgctgtagcag
IGFBP4	human	cloning	cgcggtaccaccatgggcatgctgcccctctgcctcgtggccgccctg	ccgctcgagtcactctcgaaagctgtcagccagctg
IGFBP5	human	cloning	cgcggatccaagcttgccaccatggtgttgctcaccgcggtcctc	cgcggatccctcgagtcactcaacgttgctgctgtcg
GAPDH	mouse	RT-PCR	ACCCAGAAGACTGTGGATGG	CACATTGGGGGTAGGAACAC
IGF2	mouse	RT-PCR	GAGTTCAGAGAGGCCAAACG	CCTGCTCAAGAGGAGGTCAC
BMP9	mouse	RT-PCR	CGCAGCCTTAACCTCAGC	GTTGGAGGCAGGCGTAGA
IGFBP3	mouse	RT-PCR	CAGGCAGCCTAAGCACCTAC	GCATGGAGTGGATGGAACTT
IGFBP4	mouse	RT-PCR	GACCTGGCTTGGAGTCTGAG	GGCTTATCCTGTAGGGCACA
IGFBP5	mouse	RT-PCR	GAATCCACCAAGCCAGGTAA	AGGCCAGTGGGTTACAGATG
